# Supplementary material for: Simple, standardized incorporation of genetic risk into non-genetic risk prediction tools for complex traits: coronary heart disease as an example
Source: Front Genet. 2014 Aug 1;5:254. doi: 10.3389/fgene.2014.00254 (PMC4117937; doi:10.3389/fgene.2014.00254)
Supplement: Supplementary file 1 [file DataSheet1.XLS]

## Sheet: Sheet1
Table S1. Single nucleotide polymorphisms considered for construction of Genetic Risk Score, summary of location, high risk allele, betas used as weights, relationship to Framingham Risk factor(s), imputation metrics, and genotype metrics
						1000G + strand reference		Information for Genotyped SNPs in ARIC										1000G Imputation
Chr	Position	SNP	Nearest Transcript	Meta-Analysis Beta*	Associated Risk Factor(s)	HIGH RISK allele	Other allele	in ARIC?**	A1	A2	MAF	NCHROBS	N_MISS	N_GENO	F_MISS	E(HET)	P	Al1	Al2	Freq1	MAF	AvgCall	Rsq	LooRsq	EmpR	EmpRsq	High risk count in GRS?
1	55496039	rs11206510	PCSK9	0.055404	TC,LDL	T	C	1	G	A	0.192	19256	5	9633	0.000519	0.3103	0.4116	T	C	0.82896	0.17104	0.85954	0.2912	0.2912	0	0	No
1	56962821	rs17114036	PPAP2B	0.106396		A	G	0										A	G	0.91132	0.08868	0.99444	0.94555	-	-	-	Yes
1	109821511	rs602633	PSRC1/SORT1	0.115851	LDL,TC,HDL	G	T	0										G	T	0.77712	0.22288	0.99408	0.97162	-	-	-	Yes
1	154422067	rs4845625	IL6R	0.04914		T	C	0										C	T	0.57951	0.42049	0.99483	0.97948	-	-	-	Yes
2	19942473	rs16986953	AK097927	0.103633		A	G	0										G	A	0.93083	0.06917	0.99366	0.9203	-	-	-	Yes
2	21286057	rs515135	APOB	0.074548	LDL,TC	C	T	0										C	T	0.82776	0.17224	0.97561	0.8694	-	-	-	Yes
2	44073881	rs6544713	ABCG5/ABCG8	0.061226	LDL,TC	T	C	0										C	T	0.73751	0.26249	0.84958	0.47821	-	-	-	Yes
2	85809989	rs1561198	GGCX/VAMP10/VAMP8	0.052078		T	C	1	T	C	0.4579	19258	4	9633	0.0004152	0.4965	0.07412	C	T	0.54248	0.45752	0.99935	0.99762	0.89666	0.95425	0.91059	Yes
2	145801461	rs2252641	ZEB2-AC074093.1	0.04799		C	T	1	G	A	0.4545	19262	2	9633	0.0002076	0.4959	0.3996	C	T	0.45259	0.45259	0.99591	0.98677	0.98677	0	0	Yes
2	203880992	rs2351524	WDR12/ALS2CR16	0.11535		T	C	1	A	G	0.1319	19236	15	9633	0.001557	0.2291	0.7218	C	T	0.87269	0.12731	0.98544	0.88085	0.88085	0	0	Yes
3	138119952	rs2306374	MRAS	0.073127		C	T	1	G	A	0.1567	19248	9	9633	0.0009343	0.2643	0.2632	T	C	0.84523	0.15477	0.99929	0.99554	0.99554	0	0	Yes
4	148288067	rs1429141	EDNRA	0.065788		T	C	0										T	C	0.83473	0.16527	0.99931	0.99591	-	-	-	Yes
4	156635309	rs7692387	GUCY1A3	0.065178	DBP	G	A	0										G	A	0.81384	0.18616	0.99362	0.96224	-	-	-	Yes
5	131667353	rs273909	SLC22A4/SLC22A5	0.076896		G	A	0										A	G	0.88529	0.11471	0.98127	0.86052	-	-	-	Yes
6	12962995	rs13211739	PHACTR1	0.057905		G	A	0										A	G	0.77373	0.22627	0.98179	0.9148	-	-	-	Yes
6	34898455	rs12205331	ANKS1A	0.041919		C	T	0										C	T	0.79573	0.20427	0.99379	0.96552	-	-	-	Yes
6	39174922	rs10947789	KCNK5	0.059797		T	C	0										T	C	0.76604	0.23396	0.98927	0.94402	-	-	-	Yes
6	134214525	rs12190287	TCF21	0.072277		C	G	2	C	G	0.3766	19248	9	9633	0.0009343	0.4696	0.4095	C	G	0.64137	0.35863	0.90782	0.69061	-	-	-	Yes
6	160863532	rs2048327	SLC22A3/LPAL2/LPA	0.059662	TC,LDL	C	T	1	C	T	0.3683	19264	1	9633	0.0001038	0.4653	0.05674	T	C	0.63182	0.36818	0.9999	0.99973	0.98745	0.99573	0.99148	Yes
6	161143608	rs4252120	PLG	0.061945		T	C	1	G	A	0.3019	19090	88	9633	0.009135	0.4215	0.5438	T	C	0.69967	0.30033	0.99775	0.98987	0.98987	0	0	Yes
7	19036775	rs2023938	HDAC9	0.07276		C	T	0										T	C	0.90603	0.09397	0.99405	0.93912	-	-	-	Yes
7	129663496	rs11556924	ZC3HC1	0.082523	DBP	C	T	1	T	C	0.3826	19166	50	9633	0.00519	0.4724	0.2894	C	T	0.6183	0.3817	0.99896	0.99569	0.31076	0.90244	0.81439	Yes
8	19813180	rs264	LPL	0.070505	HDL,TG	G	A	0										G	A	0.86635	0.13365	0.97941	0.8629	-	-	-	Yes
8	126490972	rs2954029	TRIB1	0.048108	TC,LDL ,HDL,	A	T	0										A	T	0.53211	0.46789	0.98596	0.94846	-	-	-	Yes
9	22003223	rs3217992	CDKN2BAS/MTAP/CDKN2B	0.145314		T	C	2	A	G	0.3755	18850	208	9633	0.02159	0.469	0.0533	C	T	0.64073	0.35927	0.9731	0.89652	-	-	-	Yes
9	22125503	rs1333049	CDKN2BAS	0.207189		C	G	0	C	G	0.4781	19256	5	9633	0.000519	0.499	0.8223	G	C	0.52802	0.47198	0.92134	0.71988	-	-	-	Yes
9	136154867	rs495828	ABO	0.065613	LDL,TC	T	G	0										G	T	0.7719	0.2281	0.96117	0.8254	-	-	-	Yes
10	30335122	rs2505083	KIAA1462	0.060562		C	T	1	C	T	0.4218	19116	75	9633	0.007786	0.4878	0.6597	T	C	0.5805	0.4195	0.99787	0.99192	0.63988	0.88022	0.77479	Yes
10	44539913	rs2047009	CXCL12/AX747950	0.053103		G	T	1	A	C	0.4841	19260	3	9633	0.0003114	0.4995	0.9512	T	G	0.48491	0.48491	0.99895	0.9968	0.9968	0	0	Yes
10	44753867	rs501120	CXCL12	0.067228		T	C	0										T	C	0.86804	0.13196	0.9999	0.99915	-	-	-	Yes
10	90989109	rs11203042	LIPA	0.038518		T	C	0										C	T	0.55654	0.44346	0.9787	0.92815	-	-	-	Yes
10	91005854	rs2246833	LIPA	0.054892		T	C	1	T	C	0.3412	19146	60	9633	0.006229	0.4496	0.3876	C	T	0.65946	0.34054	0.99919	0.99709	0.95872	0.98165	0.96364	Yes
10	104652323	rs11191447	CYP17A1/CNNM2/NT5C2	0.087428	SBP,DBP	C	T	0										C	T	0.91164	0.08836	0.99908	0.99078	-	-	-	Yes
11	103660567	rs974819	PDGFD	0.064523		T	C	0										C	T	0.7106	0.2894	0.98879	0.95037	-	-	-	Yes
11	116611733	rs9326246	ZNF259/APO5A/APOA1	0.086382	TC,HDL,LDL,	C	G	0										G	C	0.92924	0.07076	0.99382	0.92756	-	-	-	Yes
12	111884608	rs3184504	SH2B3	0.067969	DBP,TC,SBP,LDL,HDL	T	C	0										C	T	0.51756	0.48244	0.76236	0.3612	-	-	-	Yes
13	28973621	rs9319428	FLT1	0.055292		A	G	0										G	A	0.69524	0.30476	0.99747	0.9898	-	-	-	Yes
13	110960712	rs4773144	COL4A1/COL4A2	0.067511		G	A	1	G	A	0.4432	18932	167	9633	0.01734	0.4936	0.2271	A	G	0.56197	0.43803	0.99883	0.9955	0.80953	0.89489	0.80083	Yes
13	111049623	rs9515203	COL4A1/COL4A2	0.0785		T	C	1	C	T	0.2621	19244	11	9633	0.001142	0.3868	1	T	C	0.73722	0.26278	0.99812	0.99137	0.79732	0.92564	0.8568	Yes
14	100133942	rs2895811	HHIPL1	0.055871		C	T	0										T	C	0.61737	0.38263	0.82398	0.47752	-	-	-	Yes
15	79006582	rs11072794	ADAMTS7/DQ582071	0.065899		T	C	1	A	G	0.254	19244	11	9633	0.001142	0.379	0.5906	C	T	0.65954	0.34046	0.76998	0.23089	0.23089	0	0	No
15	79141784	rs7173743	ADAMTS7/MRG15	0.065048		T	C	0										T	C	0.54305	0.45695	0.73422	0.26611	-	-	-	No
15	91416550	rs17514846	FES/FURIN	0.058287	SBP	A	C	0										C	A	0.51693	0.48307	0.85275	0.60876	-	-	-	Yes
17	2117945	rs2281727	SMG6	0.05031		G	A	0										A	G	0.65125	0.34875	0.95236	0.81173	-	-	-	Yes
17	17543722	rs12936587	RAI1/PEMT/RASD1	0.054963		G	A	0										G	A	0.55237	0.44763	0.97074	0.91239	-	-	-	Yes
17	47005193	rs15563	UBE2Z	0.037376		G	A	1	A	G	0.4634	19252	7	9633	0.0007267	0.4973	0.3672	A	G	0.46327	0.46327	0.99995	0.99988	0.9934	0.99912	0.99824	Yes
19	11163601	rs1122608	LDLR/SMARCA4	0.091762	LDL,TC	G	T	1	T	G	0.2484	19200	33	9633	0.003426	0.3734	0.8057	G	T	0.75287	0.24713	0.99136	0.9552	0.47054	0.9034	0.81614	Yes
19	45395619	rs2075650	APOE/APOC1/TOMM40	0.105921	LDL,TC,TG,HDL,	G	A	0										A	G	0.86794	0.13206	0.86798	0.03161	-	-	-	No
19	45415640	rs445925	APOE/APOC1/TOMM40	0.118888	LDL,TC,TG,HDL	G	A	0										G	A	0.86943	0.13057	0.87023	0.03017	-	-	-	No
21	35599128	rs9982601	KCNE2/C21orf82	0.118928		T	C	0										C	T	0.86643	0.13357	0.98819	0.92572	-	-	-	Yes
*for the high risk allele compared to the other allele, **Genotyped in ARIC and pass QC for imputation (0 = no, 1 = yes, 2 = yes but does not pass QC for imputation)
LDL = low density cholesterol, HDL = high density cholesterol, TC = total cholesterol, TG = triglycerides, SBP = systolic blood pressure, DBP = diastolic blood pressure, A1 = first allele in ARIC, A2 = second allele in ARIC, MAF = minor allele frequency, NCHROBS = number of chromosomes called, N_Miss = number of subjects without a call for this SNP, N_GENO = number of subjects genotyped, F_Miss =…
																				Imputation r2
																				0.857213	AVG
																				0.92572	MEDIAN
																				0.3612	MIN
																				0.99915	MAX
