# Supplementary material for: Simple, standardized incorporation of genetic risk into non-genetic risk prediction tools for complex traits: coronary heart disease as an example
Source: Front Genet. 2014 Aug 1;5:254. doi: 10.3389/fgene.2014.00254 (PMC4117937; doi:10.3389/fgene.2014.00254)
Supplement: Supplementary file 2 [file DataSheet2.XLS]

## Sheet: Sheet1
Supplemental Table 2
	Component	Eigenvalue	Significance*	Variance Explained (%)	Association with CHD**
	1	28.0116	< 0.001	14.158	0.341832
	2	27.3718	< 0.001	13.835	0.343489
	3	27.1632	< 0.001	13.73	0.022727
	4	25.9272	< 0.001	13.105	0.354392
	5	22.8966	< 0.001	11.573	0.738732
	6	22.492	< 0.001	11.369	0.852669
	7	22.3117	< 0.001	11.277	0.339534
	8	21.6702	0.00396264	10.953	0.16987
	9	21.3956	0.426553	---	---
	10	21.2266	0.936111	---	---
	11	21.2085	0.896883	---	---
	12	21.0995	0.989597	---	---
	13	20.9888	0.999763	---	---
	14	20.9433	0.999879	---	---
	15	20.8178	1	---	---
	16	20.8094	0.999999	---	---
	17	20.7243	1	---	---
	18	20.6783	1	---	---
	19	20.5204	1	---	---
	20	20.4871	1	---	---
	* Based on Tracy-Widom Statistic
	** P-value for regressing 10-year CHD onto the significant components adjusted for clinical covariates
